# Supplementary material for: Eccentricity Constrains Spatial Working Memory Fidelity: Evidence for the Cortical Maps Hypothesis
Source: Vision (Basel). 2026 Jul 17;10(3):44. doi: 10.3390/vision10030044 (PMC13398193; doi:10.3390/vision10030044)
Supplement: Supplementary file 1 [file vision-10-00044-s001.zip]

Archive with 1 entries (1 files):
- vision-4402320-supplementary.pdf
